# Supplementary material for: Dietary Inflammatory Index, Obesity, and the Incidence of Colorectal Cancer: Findings from a Hospital-Based Case-Control Study in Malaysia
Source: Nutrients. 2023 Feb 16;15(4):982. doi: 10.3390/nu15040982 (PMC9965675; doi:10.3390/nu15040982)
Supplement: Supplementary file 1 [file nutrients-15-00982-s001.zip]

Archive with 1 entries (1 files):
- nutrients-2152440-supplementary.pdf
